# Supplementary material for: Machine Learning-Based Analysis of MR Multiparametric Radiomics for the Subtype Classification of Breast Cancer
Source: Front Oncol. 2019 Jun 14;9:505. doi: 10.3389/fonc.2019.00505 (PMC6587031; doi:10.3389/fonc.2019.00505)
Supplement: Supplementary file 1 [file Table_1.xlsx]

## Sheet: Sheet1
Supplementary Table 1: Texture Fetaure Dataset for All Patient
ID	Subtype	TN OR N-TN	b50_texture_firstorder_10Percentile	b50_texture_firstorder_90Percentile	b50_texture_firstorder_Energy	b50_texture_firstorder_Entropy	b50_texture_firstorder_InterquartileRange	b50_texture_firstorder_Kurtosis	b50_texture_firstorder_Maximum	b50_texture_firstorder_MeanAbsoluteDeviation	b50_texture_firstorder_Mean	b50_texture_firstorder_Median	b50_texture_firstorder_Minimum	b50_texture_firstorder_Range	b50_texture_firstorder_RobustMeanAbsoluteDeviation	b50_texture_firstorder_RootMeanSquared	b50_texture_firstorder_Skewness	b50_texture_firstorder_TotalEnergy	b50_texture_firstorder_Uniformity	b50_texture_firstorder_Variance	b50_texture_glcm_Autocorrelation	b50_texture_glcm_ClusterProminence	b50_texture_glcm_ClusterShade	b50_texture_glcm_ClusterTendency	b50_texture_glcm_Contrast	b50_texture_glcm_Correlation	b50_texture_glcm_DifferenceAverage	b50_texture_glcm_DifferenceEntropy	b50_texture_glcm_DifferenceVariance	b50_texture_glcm_Id	b50_texture_glcm_Idm	b50_texture_glcm_Idmn	b50_texture_glcm_Idn	b50_texture_glcm_Imc1	b50_texture_glcm_Imc2	b50_texture_glcm_InverseVariance	b50_texture_glcm_JointAverage	b50_texture_glcm_JointEnergy	b50_texture_glcm_JointEntropy	b50_texture_glcm_MaximumProbability	b50_texture_glcm_SumAverage	b50_texture_glcm_SumEntropy	b50_texture_glcm_SumSquares	b50_texture_gldm_DependenceEntropy	b50_texture_gldm_DependenceNonUniformity	b50_texture_gldm_DependenceNonUniformityNormalized	b50_texture_gldm_DependenceVariance	b50_texture_gldm_GrayLevelNonUniformity	b50_texture_gldm_GrayLevelVariance
1001	4	1	193.9	639.3	144000000	4.72121	261.75	2.90246	1074	142.294	416.407	416.5	76	998	105.631	450.835	0.406884	2980000000	0.042313	29857.3	256.791	35921.7	206.075	110.165	72.0364	0.215685	6.58506	3.99468	24.6263	0.244057	0.156197	0.96032	0.869089	-0.1977	0.917148	0.159253	15.7166	0.003272	8.51593	0.009181	31.4331	5.29875	45.5503	6.42934	211.4	0.297746	1.36371	30.0422	47.7712
1002	1	0	73	149	543742	2.32715	48	2.2865	164	24.9054	111.268	117	42	122	18.8577	115.161	-0.31047	11220681	0.217133	881.367	17.6895	46.2867	-3.43111	4.32285	1.42964	0.50308	0.929407	1.53523	0.550533	0.610503	0.585319	0.964007	0.875771	-0.1972	0.762394	0.568818	4.11885	0.071204	4.06399	0.125564	8.23769	2.91473	1.43812	3.97635	9.87805	0.240928	1.279	8.90244	1.58001
1003	4	1	123	264.5	41040053	3.18321	66	3.54288	378	43.0807	196.935	200	39	339	27.6729	205.059	0.227473	847000000	0.137635	3265.66	65.0627	730.673	17.1854	14.2088	6.71589	0.362811	1.93888	2.45582	2.5577	0.480197	0.413321	0.972748	0.894013	-0.11832	0.641112	0.375301	7.94545	0.027005	5.94242	0.08357	15.8909	3.87768	5.23118	6.05704	115.506	0.118346	8.88095	134.332	5.28599
1004	2	0	163.4	282.6	4302032	2.63651	64	2.18213	298	34.9802	220.965	227	128	170	25.6128	224.971	-0.13456	88776903	0.175917	1786.74	19.2944	71.904	-4.61772	5.07038	3.92465	0.101154	1.50781	2.00047	1.52303	0.523731	0.465736	0.934479	0.840292	-0.32839	0.864792	0.42146	4.3522	0.081973	4.02797	0.159619	8.70441	2.71747	2.24876	4.71941	17.7765	0.209135	3.15073	14.9529	2.82408
1005	2	0	51	136	7248066	2.40205	44	2.60107	176	26.3542	99.4329	105	15	161	18.9639	104.557	-0.33383	150000000	0.220577	1045.33	21.7999	57.9577	-2.64181	4.41461	2.41261	0.293319	1.14858	1.85906	0.967496	0.591006	0.547506	0.966129	0.885228	-0.10708	0.529733	0.438808	4.6145	0.064854	4.48996	0.171817	9.22901	3.04615	1.7068	5.71128	64.7255	0.097625	15.7787	146.243	1.72717
1006	2	0	52.3	151	3215294	2.59363	53	2.55892	230	31.931	110.53	118	34	196	23.4011	117.22	-0.09801	66350876	0.195668	1523.71	16.4041	117.353	2.63738	6.39656	4.42202	0.186869	1.64011	2.04882	1.30373	0.507362	0.439051	0.951729	0.85848	-0.21794	0.797922	0.359009	3.98873	0.052668	4.64055	0.112705	7.97746	3.11307	2.70465	5.39275	30.8718	0.131931	6.26693	45.7863	2.55674
1007	1	0	37	92.7	291202	1.91542	30	2.16259	106	18.6223	64.9032	68.5	21	85	14.268	68.5332	-0.11447	6009256	0.295005	484.378	11.0879	5.81187	-0.37695	1.43945	1.20581	0.053217	0.80163	1.37252	0.49429	0.661879	0.639603	0.957469	0.875685	-0.23838	0.724616	0.492079	3.31508	0.149414	2.98254	0.238739	6.63016	1.98235	0.661315	4.17548	9.29032	0.149844	5.07076	18.2903	0.866025
1008	4	1	175.2	400.8	8921454	3.63044	157	2.10242	498	77.208	276.99	262	107	391	59.0074	291.49	0.36555	184000000	0.089887	8242.5	65.9402	1745.31	39.815	27.0049	18.6129	0.151084	3.38696	2.86918	5.62669	0.352087	0.26351	0.938893	0.839999	-0.36758	0.951059	0.264054	7.98448	0.028511	5.42025	0.062806	15.969	3.76998	11.4045	5.21498	22.9238	0.218322	2.39039	9.4381	13.1371
1009	1	0	23	113	399342	2.36849	62	1.66979	127	29.8802	66.9014	69	14	113	24.8403	74.9969	0.012507	8240834	0.202142	1148.74	12.059	87.8736	-2.04096	6.97353	0.663503	0.825546	0.552828	1.2035	0.344092	0.742032	0.734654	0.982516	0.923001	-0.37214	0.901818	0.455987	3.23746	0.085563	3.82583	0.152001	6.47492	3.19717	1.90926	4.6442	11.2254	0.158104	3.38306	14.3521	1.99008
1010	4	1	111	166	10406430	1.90092	31	3.05589	220	17.5188	139.074	139	84	136	12.75	140.79	0.17707	215000000	0.304751	480.115	10.4667	16.0428	-0.02627	2.48788	0.836373	0.497838	0.615058	1.32725	0.435807	0.724918	0.714263	0.978666	0.915864	-0.16674	0.643568	0.460943	3.17058	0.118796	3.50071	0.220968	6.34117	2.65968	0.831063	5.68442	36.6229	0.069758	17.1996	159.994	0.824076
1011	2	0	110	170.6	2625239	1.91435	30	2.70557	188	17.2908	141.445	142	86	102	11.8458	143.212	-0.28569	54174512	0.316162	502.903	9.76756	9.86579	-0.21229	1.86916	1.5618	0.10513	0.892436	1.61747	0.720877	0.646047	0.618762	0.948161	0.865732	-0.12601	0.60039	0.475222	3.11124	0.117635	3.50996	0.231464	6.22248	2.39216	0.857742	4.89225	13.4375	0.10498	12.1836	40.4688	0.87085
1012	3	0	151	230	22988099	2.39515	40	3.6399	280	24.6148	189.992	192	55	225	17.1988	192.555	-0.45303	474000000	0.22371	980.644	39.9484	41.3661	-1.71886	3.40686	2.48011	0.155533	1.13311	1.89254	1.07663	0.599542	0.558136	0.977288	0.906222	-0.09766	0.502494	0.436568	6.30197	0.067222	4.37486	0.12934	12.6039	2.85758	1.47174	5.89588	46.3032	0.074683	18.4884	138.7	1.68047
1013	2	0	98.6	151	1605302	1.83793	32	2.62005	183	17.1242	126.99	129	84	99	12.9231	128.645	0.152957	33127061	0.32724	423.124	7.08231	11.5484	-0.43493	2.21064	1.03689	0.360967	0.745322	1.38549	0.456903	0.672478	0.656495	0.962906	0.882475	-0.1626	0.648926	0.522833	2.60473	0.118151	3.42043	0.223169	5.20945	2.47526	0.811882	4.63007	10.1753	0.1049	8.83601	31.7423	0.780104
1014	4	1	58	97	1310723	1.42258	22	2.66677	109	12.1706	77.7847	78	32	77	9.12561	79.1922	-0.25645	27048120	0.425379	220.944	7.15611	2.59236	-0.2206	0.96272	0.652338	0.193152	0.534343	1.21226	0.355033	0.751786	0.744628	0.963889	0.896984	-0.07612	0.38459	0.437781	2.6601	0.209656	2.67202	0.349678	5.3202	1.96588	0.403764	4.67335	16.2919	0.077952	17.1064	88.9043	0.422197
1015	1	0	88.3	125.7	1375231	1.44207	20	3.07734	147	12.3583	108.693	109	65	82	8.18963	109.834	-0.1685	28379296	0.436134	249.265	8.44496	2.83647	-0.10259	0.990999	0.837555	0.08814	0.645644	1.30536	0.407002	0.707754	0.696369	0.954477	0.877107	-0.0896	0.460751	0.491027	2.89919	0.192231	2.79861	0.352586	5.79838	1.97896	0.457139	4.43076	10.0702	0.088335	10.3047	49.7193	0.436442
1016	4	1	140.8	257	12408371	2.88807	70	2.69606	314	38.2835	201.927	204	59	255	28.2629	207.209	-0.32043	256000000	0.153315	2160.89	48.9114	216.215	-10.3036	8.56587	3.67672	0.400748	1.51067	2.09585	1.29789	0.506541	0.446338	0.971918	0.886731	-0.13931	0.723757	0.447525	6.90556	0.035474	5.19525	0.077054	13.8111	3.47854	3.06065	5.39307	41.9758	0.145245	4.13973	44.308	3.47611
1017	3	0	89	154.7	3458083	2.09218	36	3.36656	185	21.8297	127.279	135	38	147	15.0208	130.197	-0.78482	71361075	0.305411	751.339	22.405	18.9652	-2.33949	2.06424	1.20331	0.225155	0.731778	1.53041	0.633459	0.703456	0.681137	0.977427	0.914765	-0.136	0.583224	0.405595	4.7102	0.188112	3.21768	0.383814	9.4204	2.29537	0.816888	5.00177	18.451	0.090446	17.7597	62.3039	1.26266
1018	3	0	185	405	52745710	3.83661	114	3.05313	573	69.2149	295.676	297	65	508	48.0365	308.281	0.116995	1090000000	0.081867	7613.21	125.365	3228.12	10.3556	32.6698	13.6883	0.407121	2.79602	2.88172	5.04775	0.395619	0.313284	0.972076	0.890785	-0.16569	0.817308	0.312205	10.981	0.011247	6.93592	0.029058	21.962	4.4827	11.5895	6.32221	87.346	0.15738	4.24414	45.436	12.2856
1019	2	0	122	174.2	3098420	1.76991	26.5	2.72576	199	15.2297	148.072	147	111	88	10.7337	149.301	0.234473	63939061	0.326329	365.491	6.42226	8.26898	0.068108	1.80537	1.51816	0.109817	0.920234	1.54776	0.598321	0.626141	0.599676	0.924652	0.834353	-0.09006	0.490958	0.523573	2.51975	0.10062	3.55712	0.163652	5.03949	2.38056	0.830885	4.87204	14.6691	0.105533	7.28886	45.3597	0.703587
1020	2	0	71	131.9	1962392	2.00681	29.25	3.45105	165	18.8724	103.872	105.5	30	135	12.0443	106.814	-0.27049	40495963	0.315306	619.844	14.1342	17.5618	-1.65422	2.01856	1.71093	0.093613	0.934569	1.65391	0.764224	0.638396	0.608178	0.958949	0.879148	-0.14757	0.643546	0.463974	3.74898	0.132878	3.56908	0.282719	7.49797	2.38507	0.932372	4.83189	15.7093	0.091333	15.4739	54.2326	1.0411
1021	4	1	56.5	115	1408718	1.98282	32.5	2.51909	141	18.7004	89.2169	91	29	112	13.4751	92.1209	-0.0998	29070348	0.282116	526.604	11.3806	11.7045	-0.06286	2.21046	1.39814	0.231441	0.870413	1.57048	0.594351	0.643966	0.617566	0.951609	0.866869	-0.12717	0.597358	0.491594	3.34248	0.09844	3.64941	0.17007	6.68497	2.48808	0.90215	4.71404	16.9398	0.102047	8.42154	46.8313	0.935295
1022	3	0	43	109	6151614	2.05064	34	2.54829	143	20.3666	74.7077	72	17	126	14.8851	78.7478	0.180561	127000000	0.277775	619.989	13.7446	23.8772	0.656146	3.14631	0.659529	0.648062	0.50575	1.21782	0.38612	0.769006	0.762192	0.983116	0.930307	-0.25729	0.769102	0.404416	3.62208	0.131884	3.427	0.266318	7.24416	2.75654	0.951459	5.91708	65.2318	0.065758	19.0507	275.552	1.03739
1023	3	0	56	118	5270997	2.07145	35.25	3.53811	202	20.2773	85.3991	81	22	180	14.4169	89.0969	0.520654	109000000	0.276913	645.243	16.2474	29.4362	1.96029	2.81449	1.18161	0.406238	0.785046	1.48636	0.533348	0.666329	0.646484	0.986094	0.924957	-0.11608	0.555199	0.501928	3.97976	0.095887	3.81536	0.175012	7.95952	2.7413	0.999025	5.56182	54.7048	0.082387	11.0412	183.87	1.07352
1024	2	0	89.2	177.4	3080630	2.45871	51	2.27189	209	28.0659	135.962	140	52	157	20.9225	140.078	-0.19363	63571974	0.200617	1136.24	15.1068	45.0349	-2.21733	4.20848	2.59486	0.210727	1.24954	1.80489	0.918134	0.550612	0.503815	0.953833	0.8607	-0.18344	0.746882	0.492046	3.8312	0.060208	4.28904	0.105409	7.66239	2.88563	1.70084	5.15085	20.0191	0.12751	4.78453	31.4968	1.9484
1025	3	0	63.4	132.6	952470	2.02171	33	2.81835	157	20.0498	92.8155	87	41	116	13.5272	96.1628	0.701031	19655200	0.29343	632.558	11.9244	16.2695	1.1418	2.30395	2.57169	-0.03443	1.2634	1.65956	0.726615	0.553502	0.498085	0.938399	0.841277	-0.21436	0.752354	0.421511	3.46236	0.104113	3.63629	0.19852	6.92472	2.41177	1.21891	4.59114	13.2136	0.128287	6.59082	30.2233	1.12546
1026	3	0	101.8	318	4484519	3.54998	110	2.17322	376	65.7425	210.214	223	61	315	49.2795	224.472	0.013375	92542671	0.097084	6198.15	55.4444	1006.29	-8.0537	19.5342	19.3352	0.018894	3.60167	2.79866	5.14946	0.322246	0.225065	0.919515	0.811027	-0.42936	0.967524	0.224283	7.43567	0.024905	5.51743	0.050306	14.8713	3.7472	9.71734	4.74336	26.0337	0.292514	1.23823	8.64045	9.71796
1027	2	0	41	139	5205040	2.33102	43	2.53526	170	27.5808	100.921	108	24	146	19.5953	106.605	-0.62162	107000000	0.232032	1179.59	23.7031	53.0387	-5.42721	3.74563	1.55611	0.340745	0.879159	1.64727	0.727187	0.653159	0.626391	0.971445	0.898793	-0.1261	0.536324	0.464404	4.81031	0.098966	3.95085	0.232022	9.62062	2.7753	1.32544	5.57958	35.3493	0.077182	15.9839	106.271	1.91761
1028	2	0	141.2	239	13944698	2.5055	43.5	3.773	261	29.9514	196.801	206	70	191	20.143	200.466	-1.01322	288000000	0.218696	1455.76	44.1846	98.076	-9.84196	4.49794	2.65258	0.243306	1.15491	1.97366	1.2876	0.595188	0.557073	0.97108	0.896431	-0.0925	0.57247	0.465546	6.61221	0.072424	4.4428	0.176759	13.2244	2.95569	1.78763	5.66641	29.196	0.084138	16.6184	75.8876	2.35232
1029	2	0	63.8	113	469194	1.74128	20.5	2.85659	135	15.3164	90.4	89	41	94	10.9039	92.3623	-0.15786	9682302	0.350083	358.64	9.97737	4.71856	-0.10635	1.28476	1.07829	0.119371	0.758082	1.3139	0.441045	0.671179	0.65298	0.9615	0.881052	-0.15567	0.600008	0.507638	3.14879	0.152534	3.00434	0.247757	6.29758	2.09684	0.590764	4.17749	5.98182	0.10876	8.70876	19.2545	0.656529
1030	2	0	105.2	125.9	433285	0.625262	11.25	2.34784	134	6.54297	116.094	115.5	102	32	4.47917	116.362	0.105715	8941279	0.736328	62.3975	1.29066	0.211217	0.145661	0.220271	0.242836	-0.02059	0.242836	0.726533	0.168061	0.878582	0.878582	0.951433	0.919055	-0.12857	0.282861	0.242836	1.13736	0.600385	1.04818	0.741224	2.27472	0.805339	0.115777	3.25705	3.75	0.117188	17.3125	23.5625	0.131836
1031	4	1	98.5	237	14440417	3.009	76	2.50381	295	44.446	176.289	188	34	261	33.1791	184.113	-0.55028	298000000	0.143027	2819.97	48.5223	255.567	-12.4435	9.48066	6.40647	0.173073	1.84402	2.39627	2.60716	0.502796	0.441587	0.954971	0.870578	-0.13537	0.672583	0.38074	6.90847	0.034487	5.33122	0.089519	13.8169	3.4921	3.97178	5.81152	46.939	0.110185	9.61024	60.9296	4.58273
1032	1	0	228	343.2	12941675	2.73674	51	2.8242	383	33.1593	291.617	294	176	207	23.4847	294.715	-0.358	267000000	0.177785	1816.14	30.5072	132.528	-0.43579	6.72255	2.90663	0.389861	1.28721	1.97438	1.17115	0.554583	0.506539	0.967795	0.884479	-0.18554	0.780137	0.465408	5.4354	0.050187	4.71704	0.104724	10.8708	3.27023	2.40729	5.21081	17.0671	0.114544	6.62592	26.4899	2.8823
1033	1	0	86	182.8	1391278	2.52255	56.5	2.15299	204	30.0853	131.467	125	58	146	22.3459	136.2	0.098405	28710442	0.1968	1266.89	18.879	52.2598	0.533486	4.59522	2.68596	0.235991	1.31797	1.78609	0.814786	0.529946	0.475592	0.951303	0.852894	-0.23022	0.810503	0.474321	4.28167	0.064172	4.24983	0.130993	8.56333	2.88465	1.82029	4.70077	12.0133	0.160178	3.59182	14.76	2.12907
1034	2	0	179.6	229.4	2253329	1.66826	21	2.68659	242	14.1723	205.377	205	161	81	9.10173	206.193	-0.26378	46499786	0.377002	335.782	7.82392	3.01797	-0.22678	0.944041	1.36175	-0.16974	0.812313	1.5319	0.671384	0.672638	0.648787	0.93284	0.854392	-0.20103	0.624504	0.452236	2.8145	0.191177	2.82002	0.350809	5.62901	1.80967	0.576448	4.27332	5.03774	0.095052	12.3204	19.9811	0.655749
1035	1	0	67	131	19736135	2.109	32	3.34501	171	19.8004	101.204	103	19	152	13.2214	104.393	-0.47738	407000000	0.275021	655.609	22.2616	41.217	-3.68553	3.37039	0.973699	0.548453	0.657083	1.39085	0.497994	0.716416	0.702475	0.981645	0.921984	-0.18399	0.653263	0.4493	4.65416	0.111002	3.74551	0.214309	9.30832	2.82216	1.08602	6.13517	111.256	0.061434	21.7924	498.062	1.14123
1036	4	1	125	184	18732957	2.00932	33	3.28503	248	19.1286	152.339	150	81	167	13.8915	154.184	0.360284	387000000	0.294622	565.668	13.3298	19.5053	2.0324	2.43928	0.961351	0.427427	0.652259	1.40751	0.507976	0.717516	0.704123	0.98188	0.92248	-0.14145	0.57766	0.451532	3.59996	0.130444	3.51311	0.254904	7.19991	2.60548	0.850157	5.90328	43.802	0.055586	27.4738	232.162	0.982303
1037	2	0	36	142.6	1631715	2.69183	62.75	2.1701	189	33.1405	87.1629	87.5	19	170	25.3576	95.7441	0.190429	33672120	0.169423	1569.56	18.5191	157.633	-10.9892	8.35032	2.76081	0.508687	1.28099	1.85225	0.950763	0.551571	0.502132	0.961373	0.872673	-0.31089	0.899399	0.46407	4.13752	0.051188	4.57989	0.099006	8.27504	3.17586	2.77778	5.43102	21.0449	0.11823	5.59096	30.1573	2.65118
1038	1	0	63.9	121.1	423186	2.07381	37.5	2.34313	132	19.2431	90.9167	89.5	37	95	13.874	93.8956	-0.20226	8732879	0.257813	550.535	9.35374	7.82714	-0.44807	1.42753	4.14153	-0.37042	1.7308	1.39172	0.632887	0.451547	0.369416	0.872298	0.76259	-0.4635	0.866803	0.378682	3.16173	0.147548	3.04329	0.206951	6.32346	1.79814	1.39226	4.03193	9.91667	0.206597	1.78993	12.375	1.09722
1039	2	0	64.4	148.8	1921215	2.36143	47	2.41878	186	26.0367	107.379	108	38	148	18.7243	112.058	0.167694	39646251	0.216199	1026.69	19.5628	35.3196	0.507468	3.26473	2.88127	0.038552	1.27707	1.90622	1.14359	0.565423	0.513734	0.949539	0.860305	-0.20469	0.761851	0.415337	4.40238	0.072622	4.12523	0.149451	8.80476	2.62889	1.5365	4.86447	21.5882	0.1411	4.88231	33.0784	1.67867
1040	1	0	101	181	779960	2.39932	40	3.21734	237	26.8408	145.429	144	82	155	17.7997	149.28	0.351691	16095285	0.22449	1135.1	12.8924	81.7696	4.66207	5.42606	1.67989	0.52636	0.984788	1.61367	0.703997	0.6087	0.577116	0.96864	0.886064	-0.27669	0.846877	0.515942	3.45618	0.07784	4.09647	0.15162	6.91237	3.00189	1.77649	4.03601	8.2	0.234286	1.51347	7.85714	1.88245
1041	2	0	100.2	227	9662095	2.87915	61	2.93203	279	38.8191	175	187	47	232	26.9498	181.594	-0.75486	199000000	0.161505	2351.43	46.9408	206.232	-15.3428	7.70541	4.21851	0.247903	1.56516	2.19847	1.58822	0.518929	0.45804	0.968263	0.884739	-0.13008	0.674151	0.400238	6.78695	0.042319	5.04472	0.099722	13.5739	3.30811	2.98098	5.5407	33.5597	0.114538	8.1419	47.3208	3.83995
1042	2	0	94.7	189.9	3101765	2.54722	47.75	2.64266	246	30.123	143.232	143	62	184	21.8085	147.795	-0.03603	64008145	0.193513	1327.9	14.4477	42.3922	-2.6826	3.77031	2.45474	0.151419	1.25748	1.69399	0.748236	0.546706	0.490987	0.964538	0.872999	-0.31417	0.850234	0.437468	3.73709	0.093804	3.68364	0.153832	7.47417	2.56666	1.55626	5.13871	20	0.140845	4.09145	27.4789	2.14288
1043	4	1	118.5	234.4	2236302	2.73471	54.25	2.51203	252	34.0122	173.571	174	77	175	23.8367	178.738	-0.14378	46148396	0.166939	1820.13	16.6437	73.4293	-2.1319	4.74464	3.81792	0.058685	1.49597	1.78351	1.37638	0.511818	0.460321	0.949505	0.85594	-0.3935	0.896434	0.499309	4.01838	0.083367	3.86056	0.125209	8.03676	2.44767	2.14064	4.55265	12.6	0.18	2.86531	11.6857	2.90633
1044	2	0	105	192.2	1080466	2.45038	55	2.55703	205	29.042	151.022	162	69	136	20.7412	154.953	-0.55009	22296529	0.211852	1202.64	22.5699	77.8234	-7.18784	5.27527	2.01971	0.446661	1.08341	1.6802	0.804234	0.580441	0.546667	0.963699	0.876298	-0.21582	0.79422	0.547689	4.66427	0.067218	4.20245	0.115416	9.32855	2.96363	1.82375	4.0811	10.2889	0.228642	1.56247	9.53333	2.16
1045	2	0	99	176.8	878221	2.17482	47.5	1.96857	187	24.9271	133.511	125	76	111	19.2096	136.695	0.241468	18122995	0.245813	860.463	8.76725	43.0781	4.92575	4.55485	1.08664	0.613998	0.80558	1.38497	0.425709	0.642364	0.625316	0.96067	0.872308	-0.2506	0.799627	0.575606	2.8107	0.097422	3.71464	0.211746	5.62141	2.79456	1.41037	3.86769	10.617	0.225894	2.19647	11.5532	1.55817
1046	2	0	39	122	33722421	2.37297	40	2.82268	210	24.7859	81.6122	83	7	203	17.5339	87.3273	0.175652	696000000	0.224851	965.511	16.7613	69.526	1.87681	4.81208	1.27593	0.576154	0.732005	1.55892	0.694441	0.705564	0.685892	0.985364	0.931353	-0.19639	0.719194	0.418912	3.9831	0.088954	4.20292	0.218217	7.96619	3.11044	1.522	6.49749	239.655	0.054196	31.8505	994.291	1.61252
1047	2	0	108.8	155.3	922464	1.52319	17	2.88743	168	13.3021	137.583	140.5	96	72	8.83934	138.629	-0.71888	19035995	0.404514	288.826	9.28119	2.56233	-0.3629	0.74361	0.898896	0.007824	0.600652	1.11279	0.367123	0.74842	0.729498	0.952631	0.889701	-0.22991	0.608386	0.34877	3.05245	0.3322	2.16441	0.461283	6.10489	1.43244	0.410626	4.23039	5.5	0.114583	10.2066	19.4167	0.5
1048	2	0	79	117.7	2535434	1.57448	22	3.06532	134	13.2026	98.5669	100	44	90	9.29234	99.9101	-0.31964	52321293	0.387377	266.584	12.9161	6.04017	-0.62598	1.39592	0.560808	0.424202	0.499054	1.134	0.302992	0.760765	0.756648	0.978922	0.918295	-0.14302	0.57009	0.445019	3.56458	0.190784	2.81529	0.319897	7.12916	2.21244	0.489182	5.11101	17.4488	0.068696	17.8682	98.3937	0.524831
1049	2	0	119.6	214.4	2460115	2.53201	56	2.03298	237	30.8214	167.345	167	88	149	23.5758	171.135	0.030286	50767008	0.188209	1282.65	15.5752	49.1487	2.39406	4.40156	2.70348	0.186904	1.2606	1.86031	1.02763	0.561512	0.510636	0.95164	0.860756	-0.21071	0.773447	0.434148	3.88155	0.072644	4.11154	0.153567	7.7631	2.75317	1.77626	4.93198	12.381	0.147392	6.1695	15.8095	2.22903
1050	2	0	66.9	115.2	427859	1.75101	27.25	2.46231	127	14.904	90.7	88	46	81	10.9838	92.505	-0.0626	8829307	0.348	330.69	9.41585	2.73637	-0.07246	0.809753	1.3618	-0.16906	0.881903	1.27523	0.460352	0.633881	0.607039	0.952136	0.864074	-0.22992	0.625993	0.51064	3.06636	0.238214	2.56228	0.299686	6.13271	1.54281	0.542889	3.86398	8.32	0.1664	3.0976	17.4	0.6676
1051	2	0	103.2	209.9	4219945	2.79192	50.25	5.12575	314	35.4842	149.157	139	35	279	21.5657	156.635	1.24048	87082952	0.184356	2286.76	33.0911	340.478	27.11	8.58165	6.52121	0.129783	1.8419	2.42697	2.90264	0.502019	0.440756	0.961101	0.879591	-0.16484	0.753944	0.385289	5.70726	0.050062	4.9294	0.135903	11.4145	3.30137	3.77571	5.19491	21.5233	0.125135	9.17902	31.7093	3.8076
1052	3	0	80.2	159	5122943	2.39922	43	2.74546	203	25.4687	120.009	120	39	164	18.2661	124.033	0.124396	106000000	0.218552	982.051	19.895	41.8424	1.19105	3.78671	2.38443	0.225254	1.19255	1.86073	0.900901	0.566284	0.520072	0.966115	0.879801	-0.0898	0.563117	0.470644	4.42063	0.056912	4.48872	0.108922	8.84126	2.94753	1.54279	5.40176	36.4475	0.109452	7.85122	72.7778	1.64191
1053	2	0	82.8	167.4	1234902	2.34722	53	1.92071	180	27.8378	129.884	136	62	118	21.9365	133.78	-0.32168	25483475	0.213191	1027.26	12.4025	24.2216	-1.85262	2.61943	5.42694	-0.28067	2.00061	1.631	0.650223	0.416979	0.326549	0.880618	0.767519	-0.40505	0.916263	0.344016	3.61386	0.08947	3.72999	0.136257	7.22771	2.29952	2.01159	4.35116	13.2609	0.192187	2.03823	14.7101	1.80886
1054	4	1	39.6	95.2	201683	1.81324	32	2.30869	106	17.856	62.0213	54	29	77	12.9832	65.5067	0.644937	4161937	0.30919	444.489	5.21209	5.97786	0.710654	1.3217	1.76169	-0.10575	0.993454	1.44077	0.619721	0.611806	0.580097	0.914885	0.824688	-0.29777	0.768778	0.505474	2.28437	0.152821	2.98499	0.234595	4.56874	1.914	0.770847	3.94855	7.34043	0.156179	3.18063	14.5319	0.849253
1055	2	0	59	169.3	1797547	2.60169	63.25	2.01874	202	33.3097	116.89	123	47	155	26.1305	123.424	-0.0781	37094235	0.180982	1570.22	23.9944	88.3119	-2.92523	6.05277	2.74609	0.348067	1.26716	1.88917	1.0187	0.560305	0.510057	0.961461	0.874277	-0.2427	0.820059	0.439973	4.80168	0.059554	4.35785	0.116904	9.60336	3.0723	2.19971	4.90635	16.5763	0.140477	4.7449	21.3559	2.58575
1056	2	0	77	198	7323515	2.83822	65	2.2245	232	36.5058	138.504	138	30	202	27.7917	145.276	-0.05188	151000000	0.152555	1921.78	28.3012	150.734	2.61187	7.57383	5.11092	0.204215	1.71911	2.23041	1.80625	0.499389	0.43625	0.946372	0.854359	-0.14815	0.703959	0.398662	5.26098	0.033098	5.22187	0.066223	10.522	3.3957	3.17119	5.55879	48.1354	0.138719	5.40573	52.9366	3.15518
1057	2	0	94.2	205.6	3101057	2.73689	55	2.69398	232	32.4761	145.918	142	43	189	22.199	151.561	0.054952	63993507	0.176626	1678.58	32.1645	91.639	2.66002	4.87944	1.69837	0.433757	0.896893	1.55863	0.706115	0.660608	0.629834	0.980503	0.917119	-0.2821	0.811471	0.414156	5.59766	0.135208	3.62168	0.274221	11.1953	2.78087	1.64445	5.29442	17.5185	0.129767	10.676	23.8444	2.81284
1058	1	0	98.4	147.3	296486	1.71078	25.75	2.13069	164	15.7654	126.889	125	96	68	11.7959	128.341	-0.0658	6118297	0.339506	370.654	5.77276	6.97373	-0.50845	1.70341	0.942949	0.288114	0.691026	1.38605	0.457488	0.696474	0.679679	0.948978	0.870192	-0.12891	0.591703	0.470593	2.36154	0.127714	3.1744	0.207051	4.72308	2.29378	0.66159	3.41938	4.11111	0.228395	1.66667	6.11111	0.682099
1059	2	0	100	192	5857066	2.37659	39	3.00055	235	25.9833	156.445	163	61	174	18.5645	159.927	-0.59272	121000000	0.238764	1101.54	23.4718	49.6314	-4.04771	3.60579	3.48829	0.014498	1.24919	1.98596	1.6865	0.62409	0.578719	0.954102	0.882605	-0.22789	0.778739	0.322076	4.84171	0.103838	4.00037	0.25569	9.68342	2.73681	1.77352	5.59902	15.8297	0.069125	24.4047	54.6769	1.84413
1060	4	1	123	277	26348309	3.23597	93	2.36576	326	49.984	202.113	205	32	294	38.1736	210.612	-0.30812	544000000	0.117063	3507.84	67.695	633.106	-26.8661	16.3271	5.39917	0.498276	1.72319	2.32913	2.17617	0.499992	0.43939	0.971259	0.891985	-0.14856	0.724059	0.417233	8.0581	0.022799	5.85593	0.051105	16.1162	3.903	5.43157	6.11602	72.1279	0.121428	6.32497	69.5353	5.75617
1061	3	0	132	165	6716485	1.31816	17	3.13826	184	9.93821	148.109	148	109	75	7.02042	148.639	0.178575	139000000	0.447974	157.557	6.074	1.46721	0.078754	0.61821	0.781924	-0.11876	0.66934	1.04536	0.257645	0.684094	0.676588	0.955991	0.869885	-0.20536	0.63117	0.57083	2.47281	0.264047	2.30268	0.354221	4.94563	1.51614	0.350034	4.81815	26.5	0.087171	10.785	136.184	0.367339
1062	1	0	117	250	22816165	3.04831	72	3.10188	365	41.527	183.787	181	70	295	29.8674	190.912	0.429277	471000000	0.137615	2669.69	35.45	399.58	11.7236	12.0557	3.97753	0.499244	1.45973	2.15745	1.67328	0.538384	0.486451	0.978359	0.906318	-0.15599	0.730955	0.44059	5.78084	0.029026	5.54256	0.069888	11.5617	3.73796	4.0083	6.20371	63.4473	0.101353	9.15538	86.147	4.30673
1063	2	0	195	316.4	10421238	2.94725	67	3.72445	380	38.085	252.968	255	68	312	26.7521	257.638	-0.26567	215000000	0.157451	2384.43	80.3956	270.636	-8.45931	9.23408	5.75393	0.245148	1.88201	2.33313	2.0238	0.461919	0.388069	0.972969	0.888769	-0.20713	0.832789	0.380974	8.91746	0.033652	5.24526	0.080978	17.8349	3.47017	3.747	5.14825	24.5414	0.156315	4.1596	24.7198	3.92373
1064	2	0	115.1	192.6	1204211	2.35528	39.75	3.54335	216	25.6875	154.896	154	58	158	17.0222	158.391	-0.68317	24850146	0.233507	1095.01	23.6422	71.0013	-5.90431	4.48245	1.24052	0.561767	0.813519	1.42251	0.57226	0.652331	0.634961	0.976774	0.903813	-0.27189	0.824759	0.54705	4.77824	0.08832	3.847	0.156595	9.55649	2.90474	1.43074	4.20915	8.70833	0.181424	2.5625	11.2083	1.74826
1065	2	0	83	124	5810163	1.56483	21	3.61182	172	13.3269	104.636	106	46	126	9.16611	106.01	-0.33097	120000000	0.410518	289.458	14.4699	4.67101	-0.16028	1.2226	0.766149	0.228531	0.594404	1.27361	0.383859	0.731378	0.719973	0.979993	0.91815	-0.10494	0.458068	0.444548	3.78875	0.190308	2.89623	0.350798	7.57751	2.11714	0.497188	5.30749	32.7408	0.063328	19.671	212.238	0.525558
1066	2	0	67.6	132	9143513	2.12834	32	2.95173	171	19.9304	100.106	100	33	138	13.5162	103.292	-0.01524	189000000	0.267331	647.962	14.5069	31.1676	0.388749	3.35835	1.06498	0.523409	0.714979	1.43664	0.51225	0.69367	0.677038	0.973232	0.903752	-0.16794	0.654936	0.473164	3.7314	0.09803	3.86329	0.201769	7.46281	2.87762	1.10583	5.84894	56.0829	0.065441	19.2923	229.103	1.13401
1067	3	0	105.9	190.1	3785619	2.31624	41	2.83191	207	24.7309	150.669	156	54	153	17.4872	153.819	-0.53849	78120114	0.228594	959.047	21.1452	26.3325	-2.39913	2.67257	3.20887	-0.09515	1.39221	1.87397	0.979128	0.538263	0.479818	0.943457	0.848774	-0.20551	0.75793	0.408377	4.6128	0.078992	3.95805	0.146516	9.2256	2.51313	1.47036	4.97316	20.6625	0.129141	6.465	36.575	1.61
1068	1	0	112	190	4396466	2.24987	36.5	3.48677	240	24.0678	145.467	138	82	158	16.4648	148.636	0.825755	90725606	0.250423	932.048	12.9314	52.9081	5.57397	4.19261	2.05294	0.342336	1.03566	1.81759	0.944251	0.614607	0.578914	0.96333	0.883295	-0.12293	0.639356	0.46122	3.52023	0.074845	4.24123	0.161262	7.04046	2.90697	1.56139	5.29596	20.196	0.101487	12.0392	49.8342	1.51592
1069	2	0	124	215	1250319	2.48567	52.5	2.37801	244	30.9021	166.442	172	88	156	21.6731	170.52	0.077771	25801621	0.204976	1374.29	20.4559	99.556	-0.99831	6.58261	1.76016	0.575459	1.05757	1.61989	0.617498	0.574539	0.540373	0.967091	0.877075	-0.26187	0.849117	0.565153	4.38725	0.062707	4.27939	0.125083	8.77449	3.18088	2.08569	3.97885	10.1163	0.235262	1.64413	8.81395	2.12006
1070	4	1	98.2	146	3255222	1.70831	20	4.1688	174	14.005	124.634	126	52	122	8.96096	126.012	-0.54067	67174890	0.360286	345.461	12.8201	7.62351	-0.73427	1.5754	1.06036	0.188524	0.69893	1.42447	0.520645	0.703616	0.686327	0.963112	0.89159	-0.13169	0.518316	0.447814	3.56223	0.152216	3.17947	0.280401	7.12447	2.25563	0.658942	5.03671	17.0293	0.08307	14.4211	73.8585	0.649518
1071	4	1	90.2	255.8	2463173	3.35954	90	2.35206	329	54.9226	183.031	190	48	281	39.6202	194.666	-0.05487	50830113	0.111006	4394.71	55.0266	1200.33	-17.4225	21.6994	4.16868	0.670185	1.63104	2.14384	1.41666	0.483899	0.416578	0.976916	0.894496	-0.34132	0.940864	0.426967	7.1154	0.026918	5.46875	0.059109	14.2308	3.89916	6.46701	4.65477	22.4769	0.345799	0.673136	7.21539	7.00213
1072	4	1	98.6	206.7	1346565	2.74958	55.75	2.47595	246	34.8333	152.093	149	62	184	24.2857	157.913	0.039774	27787769	0.166667	1804.23	21.0747	217.183	4.18096	9.34936	2.1614	0.623772	1.18175	1.71609	0.691441	0.549845	0.506231	0.968757	0.879016	-0.27537	0.876756	0.531539	4.39039	0.044314	4.76485	0.093044	8.78077	3.43973	2.87769	4.24287	15.5556	0.288066	1.06173	9	2.80247
1073	4	1	90.3	170	9386671	2.32618	39	3.13053	228	24.4477	137.335	144	49	179	16.9589	140.724	-0.48263	194000000	0.243284	942.08	26.1234	50.9736	-3.06271	3.81046	2.19442	0.264933	1.09881	1.81472	0.89008	0.596064	0.556726	0.975001	0.899346	-0.11321	0.587393	0.466846	5.07123	0.076694	4.26382	0.154403	10.1425	2.91026	1.50122	5.48506	44.2658	0.093388	10.7803	115.317	1.64021
1074	4	1	203	305	61100744	2.60348	45	3.54136	351	30.5016	263.159	272	117	234	20.1021	266.083	-0.87144	1260000000	0.204387	1547.87	53.3575	131.79	-11.2929	5.86847	2.8998	0.328249	1.19519	2.00778	1.36991	0.596123	0.555128	0.978125	0.910115	-0.10178	0.537332	0.433951	7.25349	0.063398	4.67647	0.154697	14.507	3.20195	2.19207	6.04266	63.8482	0.073984	18.7685	176.386	2.56605
1075	1	0	116	171.3	9753353	1.88375	29.5	4.24873	184	18.048	147.399	152	67	117	12.1051	149.224	-1.13468	201000000	0.338275	541.304	20.5715	19.2874	-2.80447	2.20353	1.45214	0.218931	0.829445	1.58112	0.677637	0.670558	0.645596	0.964892	0.891681	-0.12247	0.512346	0.445599	4.51473	0.142503	3.44001	0.291654	9.02947	2.46512	0.913918	5.27862	30.0776	0.06867	18.9558	148.164	0.961886
1076	2	0	103.4	318.2	9255963	3.52022	130	2.06807	371	67.8656	197.195	178	56	315	51.8827	212.488	0.396707	191000000	0.097394	6265.12	50.0692	1112.9	-10.8687	21.0337	20.785	0.02329	3.61263	2.99423	5.94917	0.345871	0.260578	0.90405	0.803759	-0.22449	0.887185	0.261957	7.06974	0.01598	6.23414	0.03423	14.1395	3.92555	10.4547	5.55895	41.1366	0.200666	2.07339	19.9658	10.1384
1077	4	1	107.3	252.1	2919288	2.82242	71	2.45241	271	45.858	196.829	217	74	197	34.5784	204.216	-0.77813	60242516	0.168571	2962.63	52.4014	186.713	-16.3775	5.78	4.84508	-0.11627	1.70619	2.15593	1.71792	0.495197	0.427011	0.948307	0.854126	-0.28458	0.843544	0.376046	7.2137	0.078038	4.00084	0.147258	14.4274	2.5925	2.65627	4.48937	12.7714	0.182449	5.26204	11.8	4.92837
1078	2	0	87	171.9	15128487	2.43843	43	3.08198	229	25.973	126.799	123	46	183	18.1151	130.968	0.534568	312000000	0.214885	1074.41	21.0447	59.947	3.7892	4.3186	2.12626	0.324113	1.0375	1.79122	0.934848	0.619259	0.58448	0.976028	0.905263	-0.12476	0.540964	0.455672	4.5272	0.066343	4.35177	0.126349	9.0544	3.02506	1.61122	5.96841	65.415	0.074167	15.7118	189.528	1.83482
1079	2	0	89.2	168.8	2523413	2.2805	34	3.31696	204	23.0586	123.127	119	47	157	14.6762	126.778	0.328082	52073227	0.272263	912.341	20.6182	38.0723	0.820116	3.51786	2.86277	0.089858	1.24088	1.87883	1.15211	0.574965	0.531042	0.960905	0.878091	-0.20536	0.764437	0.454473	4.52094	0.093058	4.02848	0.198717	9.04187	2.74664	1.59516	5.01734	16.5287	0.105278	7.62652	42.7452	1.59739
1080	3	0	147	230.6	2538484	2.44132	45	4.23255	252	27.3292	194.277	200	83	169	17.3403	197.62	-1.19512	52384233	0.218935	1310.08	15.2002	40.836	-4.18591	1.96845	7.84538	-0.45049	2.46548	0.779708	0.308116	0.366227	0.260127	0.897546	0.777651	-0.70625	0.903827	0.253875	3.92479	0.237455	2.45443	0.262349	7.84958	1.34722	2.45346	4.26356	14.4154	0.221775	1.93752	14.2308	2.29917
1081	2	0	110	173	6673074	2.18272	35.75	3.26945	225	21.4331	141.422	142.5	56	169	15.0013	143.958	-0.34249	138000000	0.25759	723.548	18.3116	27.3714	-1.56985	2.85137	1.61288	0.271509	0.958751	1.63082	0.645246	0.614712	0.585099	0.976543	0.900359	-0.0978	0.530745	0.520827	4.24283	0.085906	3.98208	0.154169	8.48566	2.73012	1.11606	5.46132	28.0435	0.087092	11.586	82.9379	1.26586
1082	1	0	77.8	131	1211115	1.85116	26	3.77388	143	17.3909	108.353	113	38	105	11.7944	110.605	-1.04805	24992606	0.318437	492.996	16.0073	12.6209	-1.84841	1.78159	1.77944	0.025237	0.9727	1.62971	0.737936	0.624238	0.592745	0.941441	0.855316	-0.13636	0.605861	0.481124	4.00057	0.120849	3.35306	0.20576	8.00113	2.25955	0.890259	4.60466	10.697	0.10805	7.55739	31.5252	0.890725
1083	2	0	83.3	178	2569496	2.55246	53	2.62945	191	31.2635	133.224	139	30	161	22.9565	138.475	-0.58334	53024198	0.187458	1426.74	27.9765	63.0827	-5.23464	4.57332	2.33336	0.28837	1.18915	1.81814	0.870719	0.561601	0.517143	0.957681	0.866027	-0.14246	0.682057	0.495029	5.23431	0.059671	4.32214	0.109739	10.4686	2.91109	1.72667	4.95306	18.4179	0.137447	5.65137	25.1194	2.34111
1084	1	0	43.6	102.4	212951	1.90171	28	2.28537	120	18.618	72.6216	69	32	88	13.5767	75.8646	0.123612	4394465	0.282688	481.533	7.08645	11.9032	-0.37609	2.20087	1.1304	0.32399	0.772309	1.42378	0.488436	0.671213	0.649655	0.940413	0.85721	-0.13707	0.593311	0.480839	2.61112	0.107223	3.47204	0.200212	5.22223	2.46762	0.832818	3.37056	9.16216	0.247626	2.41198	10.4595	0.889701
1085	1	0	126	251	3553876	2.80627	48	3.05169	301	34.2927	192.528	190	85	216	22.3873	197.62	-0.10127	73337926	0.17522	1986.76	25.8162	162.059	0.217281	6.75107	3.75468	0.269349	1.38278	2.03276	1.80901	0.550256	0.50458	0.967708	0.889411	-0.29003	0.869861	0.473869	5.00241	0.062499	4.44612	0.135434	10.0048	3.05106	2.62644	4.87837	13.8571	0.152276	5.45176	15.9451	3.27617
1086	2	0	78	143	4967330	2.10148	31	3.4459	188	20.3019	107.414	104	40	148	13.3327	110.611	0.512164	103000000	0.281443	697.08	14.6773	31.8891	3.308	3.19765	1.44434	0.380029	0.83428	1.58705	0.683936	0.665575	0.642104	0.973494	0.903507	-0.13946	0.588022	0.467242	3.77338	0.099035	3.88739	0.176199	7.54675	2.75511	1.1605	5.76046	28.8374	0.071028	19.6826	114.266	1.1661
1087	1	0	105.2	208	3121571	2.67172	62.5	2.29334	244	33.6075	154.861	157.5	61	183	25.2686	159.958	-0.17101	64416863	0.171191	1604.83	23.113	98.2833	-5.81263	5.98208	3.05918	0.318181	1.33173	1.95829	1.17037	0.550898	0.499477	0.957683	0.869346	-0.21	0.802889	0.44019	4.7291	0.052297	4.53802	0.10646	9.45819	3.10846	2.26031	5.31455	14	0.114754	7.89573	20.8852	2.70626
1088	2	0	126	239	9939416	2.76673	56	2.61759	275	33.7619	180.117	182	66	209	24.3238	184.814	-0.01301	205000000	0.164252	1713.99	35.3349	112.628	-1.28514	6.03677	5.48642	0.060769	1.84525	2.25774	1.75942	0.470324	0.398793	0.951822	0.856204	-0.14419	0.73133	0.382518	5.93152	0.034246	5.15438	0.07736	11.863	3.21602	2.88079	5.28909	48.3471	0.166141	4.63842	47.7079	2.85563
1089	2	0	118	373	21521856	3.78306	114.5	4.40349	629	76.1852	220.894	196	52	577	50.6348	242.162	1.18001	444000000	0.089473	9848.62	62.9978	7855.88	346.113	43.4462	15.0811	0.477163	2.74933	2.9376	7.13016	0.415928	0.340511	0.97683	0.905387	-0.26375	0.925767	0.337047	7.47379	0.015378	6.47935	0.042838	14.9476	4.26309	14.6318	6.08487	65.0436	0.177231	3.84073	32.8365	15.8628
1090	2	0	77.8	154.2	1830548	2.30083	45	2.62707	188	25.311	115.116	115	36	152	18.574	119.123	-0.06369	37775244	0.2337	938.537	17.1459	16.4168	-0.41937	1.85785	3.61336	-0.33308	1.60438	1.63702	0.695077	0.471824	0.394491	0.935336	0.825219	-0.36714	0.854253	0.391231	4.19222	0.134871	3.30496	0.216151	8.38445	2.07981	1.3678	4.76836	19.6357	0.152214	4.01839	30.1473	1.53092
1091	2	0	108.6	205.6	3089664	2.48701	49	2.7793	259	28.1915	158.53	159	78	181	19.4429	162.504	0.186739	63758429	0.209438	1275.65	16.1288	48.1862	0.894831	3.93876	4.46195	-0.01701	1.59877	2.04403	1.71535	0.512351	0.452993	0.942049	0.849369	-0.23903	0.797713	0.420191	4.03063	0.060075	4.41609	0.125904	8.06126	2.8142	2.10018	4.56257	24.1624	0.206516	2.23011	24.5043	1.90664
1092	1	0	108	133	309406	1.22169	10	4.18028	134	7.68254	120.952	123	92	42	4.78201	121.382	-1.1781	6384912	0.460317	104.141	6.08681	1.21045	-0.15095	0.740572	0.442348	0.245553	0.442348	0.978179	0.242524	0.778826	0.778826	0.955765	0.889413	-0.07226	0.356988	0.442348	2.45175	0.239984	2.17497	0.294512	4.9035	1.73262	0.29573	3.00568	5.09524	0.24263	1.47392	9.66667	0.331066
1093	1	0	40.7	97	596702	1.85987	31.75	2.58592	112	18.3669	70.1636	74.5	16	96	13.4026	73.6516	-0.53894	12313555	0.324628	501.628	12.5651	10.6993	-1.71405	1.67477	1.07167	0.183338	0.720642	1.39329	0.487138	0.695052	0.674783	0.961997	0.888027	-0.16362	0.613243	0.443078	3.51982	0.184474	2.97579	0.336964	7.03964	2.16735	0.686612	4.75605	10.2909	0.093554	14.759	35.7091	0.882727
1094	2	0	96.2	172.4	1283221	2.24275	47.5	2.52247	180	25.3152	139.571	148	61	119	18.6122	142.719	-0.68095	26480588	0.249685	888.404	20.4642	25.4797	-3.66211	2.82943	1.67111	0.236485	0.985537	1.55014	0.640361	0.607229	0.575054	0.958775	0.870747	-0.22017	0.737141	0.515213	4.48506	0.124399	3.44822	0.2442	8.97012	2.40965	1.12513	4.53294	7.98413	0.126732	10.8818	15.7302	1.60292
1095	2	0	59	129	10377378	2.17126	33	2.90928	167	20.6205	98.2911	101	17	150	14.3486	101.717	-0.38744	214000000	0.26011	685.193	21.5337	31.3644	-1.74218	3.22754	1.03763	0.505967	0.68808	1.44984	0.531578	0.706435	0.690459	0.980423	0.918574	-0.15422	0.617076	0.45252	4.58096	0.10429	3.81898	0.212419	9.16191	2.83904	1.06629	6.10938	56.7488	0.056579	25.1471	260.89	1.22196
1096	1	0	73	150	960854	2.13486	41	2.27245	168	22.7424	108.947	111	51	117	16.867	112.44	0.109975	19828212	0.254501	773.287	9.63303	19.3388	0.114878	2.79533	2.10505	0.124607	1.13879	1.65334	0.696471	0.574302	0.527229	0.929064	0.831968	-0.1905	0.720398	0.457124	3.07407	0.089315	3.73246	0.155116	6.14814	2.52228	1.2251	4.75255	9.47368	0.124654	4.95568	19.3421	1.28861
1097	2	0	96.8	184	3838141	2.47363	50.5	2.43519	221	27.8337	142.553	145	64	157	20.74	146.431	-0.07682	79204029	0.200712	1120.75	18.6063	47.3255	-0.95907	4.22451	3.01633	0.175499	1.30838	1.97199	1.19632	0.553752	0.504187	0.94807	0.857256	-0.13604	0.68169	0.451944	4.27711	0.053208	4.5408	0.092908	8.55422	2.96727	1.81021	4.94881	23.9274	0.133672	6.8516	35.9274	1.8623
1098	2	0	107	188	15972327	2.44758	43	3.29752	269	26.2219	145.858	144	60	209	18.4501	149.567	0.39936	330000000	0.215651	1095.49	20.6831	66.4009	3.71544	4.44022	2.66879	0.245346	1.23286	1.88989	1.00497	0.563543	0.517071	0.970249	0.888498	-0.10156	0.53331	0.466805	4.49824	0.057362	4.6218	0.101752	8.99649	3.05612	1.77725	5.58695	76.8628	0.107651	7.96588	153.975	1.82142
1099	2	0	49.6	101	262719	1.84818	27.75	2.43683	107	16.2177	76.6429	80.5	31	76	11.3609	79.0899	-0.42268	5421477	0.301587	381.087	7.09477	5.88061	-0.13269	1.42769	0.518	0.31775	0.504622	0.850084	0.206839	0.749919	0.749027	0.969766	0.899522	-0.3545	0.755048	0.492916	2.61841	0.248751	2.34939	0.321213	5.23682	1.83391	0.486422	3.98079	5.61905	0.133787	7.28571	12.6667	0.807256
1100	2	0	142.8	258.3	5469446	2.74015	70.5	2.32295	275	37.228	201.797	200.5	90	185	28.2418	206.713	-0.30691	113000000	0.162598	2008.07	35.8905	82.2801	-2.61889	4.29375	6.08164	-0.24618	2.02538	2.09395	1.35564	0.439585	0.355253	0.935046	0.829599	-0.32797	0.898134	0.326639	6.02406	0.060788	4.30663	0.105918	12.0481	2.62461	2.59385	5.04623	19.4688	0.1521	4.16186	20.4531	3.29077
1101	2	0	87.8	165	1449629	2.09416	41	2.19784	171	25.079	127.282	128	50	121	19.6942	130.593	-0.28691	29914588	0.245121	853.662	13.0864	19.714	-1.79047	3.04014	1.62733	0.322415	0.954226	1.45553	0.606931	0.616952	0.589393	0.945334	0.855658	-0.24446	0.779102	0.530722	3.56499	0.098357	3.61227	0.167817	7.12998	2.52434	1.16687	4.68036	11.5882	0.136332	5.33204	20.8353	1.25758
1102	2	0	83	179	21282948	2.56034	49.25	2.53991	219	28.8272	133.209	136	43	176	20.8516	137.85	-0.18089	439000000	0.192189	1258.01	23.4099	83.319	-1.33872	5.58385	2.60427	0.361833	1.20844	1.89081	1.00253	0.573447	0.528431	0.963772	0.879756	-0.10469	0.501112	0.457783	4.76032	0.045841	4.80976	0.088531	9.52065	3.24054	2.04703	6.03151	101.795	0.090888	9.18781	215.252	2.09999
1103	2	0	109.4	235	24408606	2.96854	64	2.67225	314	38.6333	166.312	160	51	263	27.2217	173.058	0.255708	504000000	0.145859	2289.64	31.1785	280.906	5.26382	10.7429	3.3794	0.519267	1.38784	1.99033	1.20324	0.543135	0.490003	0.974244	0.895896	-0.1875	0.760816	0.434862	5.41505	0.033298	5.31437	0.069838	10.8301	3.66879	3.53057	6.12716	85.8957	0.105394	7.41158	118.875	3.73901
1104	4	1	132	224.2	8321329	2.61275	45	3.62814	296	29.2526	175.07	171	87	209	19.1949	179.245	0.550414	172000000	0.201264	1479.35	22.4227	129.921	6.00838	6.4946	3.22249	0.336241	1.34095	2.00947	1.2596	0.557405	0.504784	0.96443	0.881228	-0.17707	0.755235	0.414051	4.64745	0.051366	4.7488	0.122162	9.2949	3.24979	2.42927	5.40829	30.9846	0.119631	5.57267	52.1274	2.42757
1105	1	0	54.2	134.7	590782	2.15783	47.75	2.10512	145	25.2208	100.259	107	36	109	18.7279	104.596	-0.50011	12191390	0.246228	888.488	11.0567	12.5344	-1.87655	1.58712	4.17093	-0.36066	1.70168	1.5716	0.704411	0.464035	0.389449	0.873285	0.767975	-0.4753	0.906741	0.407365	3.4129	0.129449	3.18902	0.20227	6.8258	1.80823	1.43951	4.15064	9.2963	0.172154	2.7037	13.2963	1.43381
1106	3	0	181	264	7273029	2.4388	41.5	3.11471	295	25.3315	223.993	226	124	171	17.3918	226.315	-0.33522	150000000	0.212755	1045.67	30.0353	48.4091	-2.06215	4.26817	2.39076	0.28094	1.14847	1.8914	1.02375	0.585766	0.544076	0.966565	0.884928	-0.13266	0.667727	0.464401	5.43699	0.059908	4.44301	0.138034	10.874	2.9469	1.66473	5.44275	14.0141	0.098691	10.2075	30.2113	1.79751
1107	2	0	89	190	8906718	2.82089	52	3.77993	313	33.2311	142.623	145	40	273	22.2618	149.034	0.209032	184000000	0.171137	1869.82	31.2031	232.423	7.7384	8.15935	2.87169	0.479558	1.18937	1.96853	1.40346	0.586877	0.548835	0.981854	0.916591	-0.17597	0.768848	0.479773	5.46519	0.047013	4.94301	0.096335	10.9304	3.46394	2.75776	6.03402	36.2668	0.090441	11.8769	68.6259	3.11533
1108	2	0	146	210	153000000	2.20928	34	5.12725	293	21.1697	178.505	180	40	253	14.1363	180.687	-0.49626	3160000000	0.265344	783.812	44.5957	56.9816	-3.01669	3.44666	1.34098	0.426977	0.75866	1.55734	0.712313	0.694074	0.675119	0.98953	0.940207	-0.13977	0.560078	0.446098	6.63839	0.103103	3.95338	0.204977	13.2768	2.85971	1.19691	6.29071	248.665	0.053088	28.3937	1242.87	1.34508
1109	2	0	131.1	267.9	31488668	2.95811	54	3.57237	344	39.5243	211.801	223	54	290	24.7723	218.096	-0.82163	650000000	0.165652	2706.47	54.4131	339.021	-24.3425	7.93411	4.27779	0.254968	1.45387	2.22562	2.07952	0.549086	0.499196	0.973885	0.901269	-0.11218	0.639147	0.432857	7.31381	0.051845	5.05999	0.124237	14.6276	3.29338	3.05298	6.06082	62.2779	0.094075	13.7749	109.662	4.44396
1110	2	0	126	190	3935152	2.067	34	2.5708	216	20.2292	160.55	162	107	109	14.5927	162.513	-0.13697	81205916	0.265078	634.006	9.89583	12.8651	-0.9483	2.01932	1.66543	0.074287	0.978367	1.6406	0.658839	0.610403	0.579427	0.943439	0.852227	-0.09891	0.535877	0.517458	3.13124	0.09547	3.72907	0.16524	6.26248	2.42751	0.921186	4.82645	17.8188	0.119589	6.62033	39.4966	1.07094
1111	2	0	50.1	199.8	5662949	3.03324	79.75	2.12901	242	43.9433	121.842	119	21	221	32.8367	132.615	0.108336	117000000	0.130724	2741.42	34.1639	325.077	-8.26625	10.7842	3.67544	0.470637	1.46251	2.06235	1.35024	0.526338	0.469429	0.96699	0.881928	-0.21852	0.831665	0.433562	5.68956	0.033495	5.21421	0.06974	11.3791	3.56817	3.6149	5.69941	45.1429	0.140195	4.46028	42.0932	4.40959
1112	4	1	72.6	218	29788074	3.25126	79	3.4794	375	46.5793	146.316	144	20	355	32.5335	157.752	0.496518	615000000	0.121177	3477.3	44.6893	797.947	17.4485	15.7744	5.88556	0.44878	1.73684	2.38655	2.61199	0.507827	0.449203	0.979146	0.909407	-0.13665	0.702588	0.412787	6.49714	0.021545	5.98712	0.042801	12.9943	3.97062	5.415	6.56599	122.34	0.102206	9.39448	145.04	5.67668
1113	2	0	114	246	21673684	3.05359	72	2.74547	323	41.2976	183.143	186	33	290	30.2208	190.06	-0.27369	447000000	0.13755	2581.33	54.7778	242.805	-8.12098	9.18942	4.06451	0.360421	1.52063	2.18633	1.60477	0.522373	0.465989	0.974088	0.895474	-0.11498	0.625605	0.433914	7.31164	0.032132	5.3839	0.069694	14.6233	3.54645	3.31348	6.00799	62.5767	0.104294	7.96243	82.53	4.21764
1114	1	0	46.6	167	4445984	2.71626	68	2.32884	182	35.5072	114.606	120	12	170	26.6357	122.35	-0.49899	91747461	0.168248	1835.09	30.7047	141.96	-13.0276	6.49861	4.39201	0.19001	1.58933	2.15367	1.56282	0.516114	0.455795	0.942486	0.850074	-0.14105	0.673422	0.405984	5.492	0.050239	4.81297	0.106959	10.984	3.16639	2.72266	5.60104	32.0707	0.107982	9.56877	49.9697	2.98373
1115	2	0	149.8	241.4	9995174	2.55605	48	3.55034	311	29.6815	200.946	209	71	240	19.6615	204.501	-0.60476	206000000	0.217591	1441.67	45.5317	107.376	-8.31671	4.96805	2.90501	0.249471	1.19825	2.00131	1.40913	0.592585	0.550295	0.9783	0.909768	-0.1477	0.704597	0.433628	6.70882	0.074145	4.50083	0.200865	13.4177	3.01027	1.96826	5.50287	22.4561	0.093958	13.793	52.0042	2.33837
1116	2	0	42	131	35759861	2.52338	43	3.0337	203	26.7722	86.4591	85	4	199	18.1697	93.0289	0.2724	738000000	0.206057	1179.19	17.4802	116.036	4.4023	6.00175	1.70929	0.556628	0.905611	1.70797	0.829943	0.650109	0.622983	0.98061	0.9161	-0.15623	0.673181	0.463513	4.05051	0.064671	4.59827	0.160779	8.10102	3.29272	1.92776	6.41505	278.956	0.067511	19.7025	851.428	1.99799
1117	2	0	71	108	367568	1.47681	22	2.05449	115	12.0494	89.2444	88	59	56	9.61139	90.378	-0.06013	7585144	0.384691	203.607	4.87482	3.06907	-0.18331	1.21273	0.64272	0.312559	0.560918	1.0967	0.306741	0.733174	0.727721	0.939503	0.863861	-0.17829	0.60369	0.489342	2.17281	0.185371	2.61968	0.295265	4.34563	1.98774	0.463863	4.18898	4.64444	0.10321	8.39803	17.3111	0.480988
1118	1	0	79.4	254.4	2584337	3.27414	116.5	1.90851	307	57.1857	163.482	161	54	253	44.1368	176.456	0.131664	53330457	0.109885	4410.25	34.1062	909.364	-8.15898	21.4321	4.71702	0.638708	1.71287	2.27315	1.68635	0.481984	0.413123	0.964683	0.874354	-0.26974	0.905005	0.402362	5.47015	0.024396	5.65197	0.067368	10.9403	3.98329	6.53728	4.54204	26.012	0.313398	1.04398	9.12048	6.88634
1119	1	0	75.2	153.4	1640497	2.27756	38	3.04951	183	23.7019	115.574	115	28	155	16.086	119.437	-0.46858	33853361	0.246578	907.862	19.6938	35.7923	-3.46112	3.23776	2.05154	0.223404	1.16268	1.48602	0.572389	0.549443	0.506803	0.961818	0.866412	-0.26501	0.812442	0.543663	4.40209	0.093083	3.78497	0.169483	8.80418	2.56148	1.32233	4.65236	16.7913	0.146011	3.77724	28.3565	1.49444
1120	4	1	110	249	8978627	3.08247	84.75	2.37088	337	45.5822	180.853	178.5	81	256	34.8139	188.758	0.24469	185000000	0.130606	2921.6	24.6767	327.697	11.277	10.1087	8.98265	0.046613	2.43164	2.39177	2.16698	0.413324	0.327613	0.935813	0.832858	-0.20437	0.83224	0.294208	4.93891	0.028548	5.49089	0.063581	9.87783	3.48922	4.77283	5.40826	40.127	0.159234	3.86861	32.9127	4.77455
1121	3	0	117.3	205.7	2766946	2.51657	51	2.99196	232	27.6132	159.442	157.5	52	180	19.5663	163.111	-0.16606	57098782	0.203217	1183.4	25.1921	33.2108	-0.83018	2.93174	4.07216	-0.17629	1.57566	2.05785	1.31838	0.508911	0.444372	0.945089	0.849398	-0.23869	0.818185	0.396285	5.04608	0.064497	4.25145	0.128171	10.0922	2.54211	1.75097	4.86421	13.6731	0.131472	6.57692	21.1346	2.01331
1122	3	0	140.3	314.4	22840701	3.41531	89.25	2.85946	417	54.783	241.036	254	65	352	37.6292	250.498	-0.35825	471000000	0.112834	4650.96	74.2137	885.49	-30.6188	17.0807	7.93938	0.341939	2.15026	2.58357	2.98187	0.452528	0.378843	0.968066	0.883841	-0.16051	0.784158	0.350498	8.48025	0.022334	6.00284	0.062065	16.9605	3.92689	6.25502	5.96356	49.967	0.137272	5.84567	41.0714	7.54241
1123	2	0	139	289.8	33693839	3.22742	78	2.6165	354	45.9992	216.358	219	61	293	32.6558	223.752	-0.24327	695000000	0.121801	3254.31	53.5269	382.002	0.974224	11.0883	7.87945	0.161681	2.01729	2.5095	3.32152	0.477558	0.414456	0.960517	0.878495	-0.1318	0.686568	0.399452	7.26103	0.023175	5.87732	0.051842	14.5221	3.68144	4.74193	6.26215	74.7236	0.111031	7.85241	81.9718	5.31653
1124	1	0	99.6	304.5	5960856	3.29934	133.25	1.90896	362	69.599	187.681	151.5	63	299	55.6796	203.457	0.464591	123000000	0.128954	6170.84	36.4418	785.294	7.30416	16.1939	23.9117	-0.18904	4.05382	2.8219	4.48389	0.320035	0.229619	0.888368	0.782575	-0.34001	0.936031	0.196157	6.18678	0.034951	5.29898	0.089631	12.3736	3.51394	10.0264	5.14329	26.2917	0.182581	3.77701	18.5694	10.0131
1125	3	0	104.4	228	7556062	2.94164	53	3.42478	292	36.5476	172.783	178	34	258	23.3706	179.314	-0.27301	156000000	0.160996	2299.5	50.5421	223.03	-5.23786	6.70101	6.49517	-0.03534	1.9952	2.32664	2.03399	0.456459	0.383303	0.95288	0.858446	-0.1745	0.763893	0.373249	7.09699	0.036087	5.13067	0.073525	14.194	3.15283	3.29904	5.30131	37.7149	0.160489	3.71209	37.834	3.76721
1126	2	0	99	189	4507452	2.49879	48	2.87585	226	27.9697	148.891	154	45	181	20.1827	152.822	-0.43608	93015917	0.208623	1186.09	34.6733	77.3225	-7.25212	4.20503	2.64998	0.20512	1.18472	1.9383	1.17996	0.585601	0.542574	0.970681	0.89343	-0.14965	0.691174	0.447637	5.85303	0.072293	4.32009	0.160112	11.7061	2.84548	1.71375	5.19804	21.2902	0.110312	10.3888	40.2642	2.03232
1127	2	0	72.8	318	31484895	3.75975	157.75	1.94066	417	79.5643	186.171	172.5	27	390	63.2323	207.678	0.283295	650000000	0.078867	8470.26	59.9294	2276.68	-2.28796	30.7314	27.3411	0.088129	4.15263	3.21124	7.40596	0.319341	0.230405	0.914712	0.812847	-0.13639	0.777319	0.222404	7.68379	0.009172	7.06187	0.021912	15.3676	4.36096	14.5181	6.01934	151.529	0.207574	2.36002	57.5726	13.596
1128	3	0	102.1	193	5781832	2.5435	44.25	3.64112	221	28.6281	153.397	159	33	188	18.8687	157.866	-0.84519	119000000	0.203255	1391.19	30.9629	89.32	-7.37495	4.58552	4.83679	-0.02631	1.63956	2.12956	1.70044	0.513178	0.453233	0.938703	0.847359	-0.21157	0.785561	0.406401	5.56977	0.058054	4.47981	0.110463	11.1395	2.90533	2.35558	5.36107	27.9138	0.120318	5.54905	47.1552	2.3625
1129	4	1	139	201.4	2223469	2.14686	31	6.55268	238	21.3547	167.104	166	35	203	12.7222	169.93	-1.00168	45883574	0.301063	952.509	41.7231	33.7317	-1.57528	2.23111	2.09301	-0.02463	1.14006	1.63761	0.670555	0.565674	0.524008	0.975766	0.894217	-0.24627	0.778128	0.515758	6.45655	0.118687	3.50541	0.213156	12.9131	2.34827	1.08103	4.35036	9.23377	0.119919	5.75915	23.1818	1.49671
1130	2	0	84.2	207	2920970	2.82285	79.5	2.10021	230	39.9796	154.643	169.5	38	192	31.0383	161.493	-0.50038	60277226	0.159279	2165.68	35.8965	154.773	-6.38623	7.71905	5.99777	0.1313	1.9193	2.21633	1.93802	0.461321	0.390326	0.937812	0.839347	-0.24287	0.849709	0.392718	5.95346	0.042154	4.82338	0.07714	11.9069	3.16972	3.42921	4.91426	22.4107	0.200096	2.42825	17.8393	3.62883
1131	3	0	159	280.8	5876868	2.78149	91	1.90513	298	42.799	222.743	224	99	199	34.7	228.052	-0.20073	121000000	0.157961	2393.08	41.6286	150.702	-11.2939	6.1818	9.27707	-0.16688	2.55279	1.93045	1.14171	0.397732	0.301246	0.905137	0.795976	-0.41886	0.945083	0.227669	6.51029	0.064247	4.25562	0.104421	13.0206	2.75152	3.86472	5.07698	16.9292	0.149816	3.29595	17.8496	3.79889
1132	3	0	53.5	103	254889	1.74034	27	2.85462	112	16.2624	81.6944	86.5	32	80	11.0536	84.1442	-0.75795	5259899	0.344136	406.268	9.04909	6.67532	-0.97374	1.62722	0.881954	0.291838	0.690327	1.30727	0.385205	0.686775	0.673999	0.951502	0.868322	-0.12703	0.541236	0.522653	2.97658	0.149104	3.07772	0.263152	5.95316	2.23891	0.627294	3.38435	7.44444	0.20679	1.80556	12.3889	0.712191
1133	2	0	132	177	4310246	1.6496	22	3.91626	195	14.2665	155.829	159	89	106	9.68341	156.939	-0.8123	88946368	0.387494	347.433	15.0652	6.96439	-1.19576	1.2446	0.869812	0.183036	0.615314	1.36015	0.466688	0.730662	0.717468	0.969173	0.9032	-0.13687	0.568747	0.429046	3.86914	0.215496	2.83859	0.406143	7.73828	1.99996	0.528603	4.82442	12.1543	0.069453	21.4193	67.8114	0.615706
1134	1	0	85.2	193.8	5910248	2.79851	58.25	3.43433	290	34.2535	135.603	133	36	254	23.7983	142.269	0.593597	122000000	0.166729	1852.47	24.2385	187.044	10.7244	7.60175	3.06746	0.410554	1.31585	2.03667	1.25276	0.555703	0.505581	0.976505	0.900573	-0.14019	0.696045	0.441495	4.80541	0.039507	5.02468	0.092647	9.61083	3.36886	2.6673	5.91946	29.5	0.101027	10.8579	48.6849	3.0736
[truncated: 2,451 more columns]
